# Supplementary material for: Neurodevelopmental Disorders in Patients With Complex Phenotypes and Potential Complex Genetic Basis Involving Non-Coding Genes, and Double CNVs
Source: Front Genet. 2021 Sep 21;12:732002. doi: 10.3389/fgene.2021.732002 (PMC8490884; doi:10.3389/fgene.2021.732002)
Supplement: Supplementary file 2 [file Table1.XLSX]

## Sheet: NDD genes
NDD GENES used for gene enrichment and network analyses Included genes are those reported in the SFARI database as score 1, score 2 and syndromic genes, and genes reported in the OMIM database as associated with the "neurodevelopmental" term, exept few OMIM genes associated with additioanl clinical features not present in our patients (i.e. skeletal abnormalities, leukodystrophy).
ACHE
ACTB
ACTL6B
ACY1
ADA
ADCY3
ADNP
ADSL
AFF2
AGAP2
AGO1
AGO4
AHDC1
AHI1
AKAP9
ALDH1A3
ALDH5A1
ALG6
AMPD1
AMT
ANK2
ANK3
ANKRD11
ANXA1
AP1S2
AP2S1
APBB1
APH1A
ARHGEF9
ARID1B
ARX
ASAP2
ASH1L
ASPM
ASTN2
ASXL3
ATP10A
ATP2B2
ATRX
AUTS2
AVPR1A
BAZ2B
BCKDK
BCL11A
BCORL1
BRAF
BRSK2
BRWD3
BTAF1
C12orf57
CACNA1A
CACNA1C
CACNA1D
CACNA1E
CACNA1H
CACNA2D3
CACNB2
CAMK2B
CAPRIN1
CASK
CASZ1
CC2D1A
CCNG1
CCNK
CCT4
CDC42BPB
CDH13
CDK13
CDK8
CDKL5
CELF4
CEP135
CEP41
CGNL1
CHAMP1
CHD2
CHD3
CHD7
CHD8
CHKB
CHMP1A
CHRNA7
CIB2
CIC
CLASP1
CNKSR2
CNOT1
CNOT3
CNR1
CNTN4
CNTN5
CNTN6
CNTNAP2
CNTNAP3
CNTNAP4
CORO1A
CPEB4
CREBBP
CSDE1
CTCF
CTNNA2
CTNNB1
CTNND2
CTTNBP2
CUL3
CUL7
CUX1
CYFIP1
CYP27A1
DAPP1
DCC
DDHD2
DDX3X
DEAF1
DENR
DEPDC5
DHCR7
DHX30
DIP2A
DIP2C
DISC1
DLG2
DLG4
DLGAP1
DLX3
DMD
DMPK
DNMT3A
DOCK8
DOLK
DPP10
DPYSL2
DSCAM
DYNC1H1
DYRK1A
EBF3
EEF1A2
EFR3A
EHMT1
EIF3G
ELAVL3
ELP4
EMSY
EP300
EP400
ERBIN
ETFB
FAM92B
FBN1
FBRSL1
FGFR1
FMR1
FOXG1
FOXP1
FOXP2
FRMPD4
GABRA3
GABRB2
GABRB3
GABRG3
GALNT10
GALNT2
GALNT8
GATM
GFAP
GGNBP2
GIGYF1
GIGYF2
GNAI1
GPC4
GPHN
GRIA1
GRIA2
GRID1
GRIK2
GRIK5
GRIN1
GRIN2A
GRIN2B
GRIP1
HCFC1
HCN1
HDAC8
HDLBP
HECTD4
HECW2
HEPACAM
HERC2
HIVEP2
HIVEP3
HMGN1
HNRNPH2
HNRNPU
HOXA1
HRAS
HUWE1
ICA1
ILF2
INTS1
INTS6
IQSEC2
IRF2BPL
ITGB3
JARID2
KANSL1
KAT2B
KAT6A
KATNAL2
KCNB1
KCNJ10
KCNQ2
KCNQ3
KCNS3
KDM3B
KDM4C
KDM5B
KDM5C
KDM6A
KDM6B
KIAA0232
KIAA1586
KIF14
KIRREL3
KMT2A
KMT2C
KMT2E
KMT5B
KPTN
LAMB1
LDB1
LEO1
LMX1B
LNPK
LRP1
LRRC4C
LZTR1
MACROD2
MAGEL2
MAP1A
MAPT-AS1
MBD5
MBOAT7
MECP2
MED13
MED13L
MEIS2
MET
MFRP
MIR137
MKX
MSNP1AS
MTOR
MYH10
MYO5A
MYO9B
MYT1L
NAA15
NACC1
NAV2
NBEA
NCKAP1
NCOA1
NCOR1
NEXMIF
NF1
NFE2L3
NFIX
NINL
NIPBL
NLGN1
NLGN2
NLGN3
NLGN4X
NOVA2
NR3C2
NR4A2
NRXN1
NRXN2
NRXN3
NSD1
NTNG2
NTRK2
NUAK1
NUDCD2
NUP155
OCRL
OPHN1
OR52M1
OTUD7A
OXTR
P2RX5
P4HA2
PACS1
PACS2
PAH
PAK1
PAK2
PARD3B
PAX5
PAX6
PCCA
PCCB
PCDH19
PER2
PHB
PHF12
PHF2
PHF21A
PHF3
PHF8
PHIP
PHRF1
PIK3R2
PLCB1
PLXNA4
PLXNB1
POGZ
POMGNT1
PON1
POU3F3
PPP1R9B
PPP2CA
PPP2R5D
PPP5C
PREX1
PRICKLE1
PRICKLE2
PRKCB
PRKD1
PRKD2
PRKN
PRODH
PRR12
PSMD12
PTCHD1
PTCHD1-AS
PTEN
PTK7
PTPN11
PYHIN1
QRICH1
RAB2A
RAB43
RAC1
RAD21
RAI1
RALA
RALGAPB
RANBP17
RBFOX1
RBM27
RELN
RERE
RFX3
RHEB
RIMS1
RLIM
ROBO2
RORA
RORB
RPS10P2-AS1
RSRC1
SAE1
SATB1
SBF1
SCAF4
SCN1A
SCN2A
SCN8A
SCN9A
SEMA5A
SET
SETBP1
SETD2
SETD5
SGSH
SHANK1
SHANK2
SHANK3
SHOX
SIK1
SIN3A
SKI
SLC12A5
SLC1A2
SLC35B1
SLC38A10
SLC45A1
SLC6A1
SLC6A3
SLC7A3
SLC7A5
SLC9A6
SLITRK5
SMAD4
SMARCA2
SMARCA4
SMARCC2
SMC1A
SNX14
SNX5
SON
SORCS3
SOX5
SOX6
SPARCL1
SPAST
SPEN
SRCAP
SRPRA
SRSF11
ST8SIA2
STAG1
STXBP1
STXBP5
SUPT16H
SYN1
SYNGAP1
SYT1
TAF1
TAF6
TANC2
TAOK1
TAOK2
TBC1D23
TBC1D31
TBCK
TBL1XR1
TBR1
TBX1
TCF20
TCF4
TCF7L2
TEK
TERF2
TET2
TET3
TLK2
TM4SF20
TM9SF4
TMLHE
TNRC6B
TRAF7
TRAPPC6B
TRAPPC9
TRIM23
TRIO
TRIP12
TRPC6
TRPM1
TSC1
TSC2
TSHZ3
TTI2
UBE3A
UBE3C
UBN2
UBR1
UBR5
UNC79
UPF3B
USP15
USP45
USP7
USP9X
VAMP2
VEZF1
VIL1
VPS13B
WAC
WASF1
WDFY3
WDFY4
WDR26
WWOX
XPC
YY1
ZBTB20
ZC3H4
ZMIZ1
ZMYND11
ZMYND8
ZNF292
ZNF462
ZNF804A
ZSWIM6
DNAH17
NIPA1
ADCY5
SYNCRIP
TUBGCP5
NIPA2
SBIDDS
SINO
MDCCAID
DIDOD
GRIDHH
DYSEIDD
IDDCA
CHDFIDD
IDDDFP
IDDFSDA
IDDNPF
HGPPS2
IDDFBA
IDDSFTA
IDDECA
IDDRP
MACID
ACCIID
GDDI
IDDABS
MRT70
HIDEA
CDG1Y
MRX1
FIME
NPHP18
SCAR22
IDDCDF
TROFAS
BRNRS
CDLS5
AUTSX4
CPCMR
ACRDYS2
SHFYNG
EIEE34
TKS
HMNDYT2
EPVB6D
FANCR
BTDD
MMYAT
IMDDHH
MRD49
HLD16
MRT65
SCAR2
EIEE9
MRXSRC
MEHMO
SDSX
HSD10MD
AUTSX6
EIEE36
MEND
MRXS33
MRXS34
MRXS99F
MRX12
MRX102
MRX106
IMD47
MRXS35
MRX103
MRX104
MRX105
MRXSB
GAMOS2
MRX107
KPTS
VEODS
PDR
WRWF
MRMV1
OFD5
BSVD1
DA3
VMLDS1
PKS
BBS3
BH
MLASA1
BRWS1
KOS
MGCPH
RPSKA
MISSBC
CFZS
MCPH7
CDG1L
PTHSL1
SCAR4
CMCS
FFEVF1
MRT9
MRT10
CDG2F
WITKOS
FND2
SPG48
SCAR10
BRMUTD
OBHD
MRD6
MCAHS1
HPMRS3
MRD9
NDHMSD
MRT25
MRT28
HLD8
MRT29
MRT30
MRT19
MRT23
MRT24
CDG2L
BRWS2
EIEE13
CANPMR
PBD4B
AHC2
EIG12
PEX14B
ENFL5
SHMS
ALAZS
MRD18
NEDSDV
AUTS18
MCOPCB9
HYC2
NPHS8
MCAHS3
NS8
LGMDR18
BRPS
MRT37
AAMR
OTFCS2
COXPD18
VMLDS2
SPG64
MRD23
BBSOAS
EIEE19
SCKL8
IMD23
EIEE24
HVDAS
MCSKS
TBRS
MRD26
MC3DN8
MRT45
MPPH2
OFD14
BBS19
GPIBD11
MCPH12
MCT1D
SCAR17
EIEE27
CFDS
TNORS
IMNEPD
MEGCANN
MRT49
EIEE31
WHSUS
EIEE32
CHOPS
MRD38
MRT50
MAE
MCPH15
HLD11
MRD40
AUKS
MRD39
SPG9B
HLD12
SKS
YUHAL
SPATCCM
SPPRS
RCDP5
SCAR21
CDG2N
IHPRF2
LLS
MGORS6
MRT52
LAMSHF
CAVIPMR
MRD41
DEDSSH
ICF3
ICF4
MRD42
MRD43
CSS5
COCPMR
SCAR23
MDFPMR
MRD44
OCNDS
EIEE38
PCH2F
MRT54
MCPH17
SDDHD
SIHIWES
EIEE42
EIEE43
SOTOS3
BBS20
JBTS27
JBTS28
LADCI
MRT56
HAYOS
ALYUS
MRT57
SHAPNS
EIEE44
PEBAT
FMD2
ZTTKS
PVNH7
PEAMO
NDHSAL
MRT58
IMD49
LIS8
GDACCF
OPA11
CBAS6
HPANBH4
EIEE54
NECFM
HADDS
ANXD2
ISDNA
NEDIM
MRT60
LOMARS
JDVS
GADEVS
STISS
MCPH18
NEDMHM
EIEE55
RMNS
COGIS
MKS13
OFD16
MRD45
MRD46
EIEE56
MISSLA
CONDBA
SKDEAS
PILBOS
JBTS30
ALKAS
MRD47
PCH11
MGCA9
VCRL1
NEDDFL
NEDMAS
NEMMLAS
KLEFS2
IECEE1
MRT61
GAMOS3
MRD50
MRD51
MRD52
MRD53
MRD54
MRD48
JBTS32
PLDECO
SHRF
MRD56
NDMSCA
NEDMIAL
CSS6
COXPD35
GPIBD15
GPIBD16
FANCS
NDHMSR
BMIQ19
ALKKUCS
IECEE2
EIEE58
HLD14
MRD55
DEDSM
NEDMEBA
NEDSGA
NEDMAGA
COXPD36
NDPLHS
EIEE59
MCPH20
HADDTS
EIEE63
NEDSBAS
VERBRAS
MCPH21
MCPH23
EIEE60
JABELS
SCA47
EIEE61
MMDS6
EIEE64
CDGF1
EIEE66
HLD17
IECEE3
NEDSG
SCA42ND
NEDAMSS
CSS7
MRT63
MRD57
NEDCAS
MRT64
MRD58
CDCBM9
CUGS
TPFS
COFG
CSS10
MRX108
IDDAS
IDDSFAS
PNRIID
IDDHDF
IDDMSSD
MCIDDS
NEDIDHA
MRT67
MRT68
FHEIG
MRT69
CASGID
IDDSSAD
DDVIBA
IDDSSA
MRT71
MRD59
MRD60
NEDHIB
GAMOS6
CMS23
CMS24
EIG15
GAMOS7
EIEE74
CMT4A
SDS1
DDX48
XPF
MRXSCJ
FXS
MRXS32
MRX19
DM1
FGLDS1
KCNJ2
PWS
ALGS1
DYX2
CFEOM3A
STROMS
SPG18
EIEE4
SCN4
GLUT1DS1
FEB8
GDAP1
BBS6
NBIA3
XFEPS
SPG45
DHFR
MRD2
CRS3
LKPAT
DBQD2
BBS17
BBS11
BBS16
BBS18
EPM7
MMDS4
NS9
NS10
CMT2Z
EPM10
CMS19
COQ10D8
SPAHGC
CMS21
CHDED
SCA44
SWCOS
COXPD34
FFEVF4
GPIBD17
PVNH8
EIEE79
ESWS
CHS
CHDTHP
CHNG2
SOST1
SDSEM
TOKAS
NEDXCF
MRXSPM
SHUVER
CDG1CC
FLHS
GLHS
GBA
MPS3C
IAHSP
NS2
CCFDN
SCKL4
CIAT
SOPH
SPG55
SPG79
SCAR18
COXPD24
CLCRP2
HMLR2
SSMS
EIEE46
CONDSIAS
NPHS17
MCPH24
CHN3
MDDGC8
EIEE67
BMFS5
SNIBCPS
MCCCHCM
CONDCA
BAGOS
MRT66
MC1DN5
HIES3
MC1DN11
EIEE69
MC1DN16
SMALED2B
MC1DN27
MC1DN28
EIEE70
GAMOS8
BSVD3
CSS8
SSASKS
EIEE72
COXPD38
CDGF2
LIS9
MCPH25
NEDLBA
NEDCPMD
NEDISHM
GEFSP10
EIEE75
NEDMIBA
CHEDDA
NEDBA
DEDDFA
NEDAHM
NEDCHS
ODLURO
NEDBAF
EIEE80
GPIBD21
NEDVIBA
EIEE78
SNIBFIS

## Sheet: TADs info
Web source: http://3dgenome.fsm.northwestern.edu/publications.html	bed file name	tissue	Reference
	H1-ESC_Dixon2015-raw_TADs	human embryonic stem cells	Dixon et al., 2015
	Cortex_DLPFC_Donor-CO-raw_TADs	brain cortex	Schmitt et al., 2016
	H1-NPC_Dixon2015-raw_TADs	h-ESC derived neural progenitor cells (H1NPC)	Dixon et al., 2015
